# Supplementary material for: Functional Properties and Safety Considerations of Zinc Oxide Nanoparticles Under Varying Conditions
Source: Nanomaterials (Basel). 2025 Jun 10;15(12):892. doi: 10.3390/nano15120892 (PMC12196094; doi:10.3390/nano15120892)
Supplement: Supplementary file 1 [file nanomaterials-15-00892-s001.zip]

Archive with 1 entries (1 files):
- nanomaterials-3673355-supplementary.pdf
